# Supplementary material for: The Spherical Evolutionary Multi-Objective (SEMO) Algorithm for Identifying Disease Multi-Locus SNP Interactions
Source: Genes (Basel). 2023 Dec 20;15(1):11. doi: 10.3390/genes15010011 (PMC10815643; doi:10.3390/genes15010011)
Supplement: Supplementary file 1 [file genes-15-00011-s001.zip]

Archive with 1 entries (1 files):
- genes-2704526-supplementary.pdf
